# Supplementary material for: Identification of a Major QTL and Validation of Related Genes for Tiller Angle in Rice Based on QTL Analysis
Source: Int J Mol Sci. 2022 May 6;23(9):5192. doi: 10.3390/ijms23095192 (PMC9105483; doi:10.3390/ijms23095192)
Supplement: Supplementary file 1 [file ijms-23-05192-s001.zip]

Archive with 1 entries (1 files):
- ijms-1702649-supplementary.pdf
